# Supplementary material for: Innovative Strategies in Oncology: Bacterial Membrane Vesicle-Based Drug Delivery Systems for Cancer Diagnosis and Therapy
Source: Pharmaceutics. 2025 Jan 3;17(1):58. doi: 10.3390/pharmaceutics17010058 (PMC11768367; doi:10.3390/pharmaceutics17010058)
Supplement: Supplementary file 1 [file pharmaceutics-17-00058-s001.zip]

Archive with 1 entries (1 files):
- pharmaceutics-3345188-supplementary.pdf
